# Supplementary material for: Dual Function of Histone H3 Lysine 36 Methyltransferase ASH1 in Regulation of Hox Gene Expression
Source: PLoS One. 2011 Nov 28;6(11):e28171. doi: 10.1371/journal.pone.0028171 (PMC3225378; doi:10.1371/journal.pone.0028171)
Supplement: Table S2 — Hox promoter-luciferase reporter experiments. Raw readings of firefly and renilla luciferase activities using Dual-Luciferase Reporter Assay System (Promega). (XLS) [file pone.0028171.s008.xls]

## Sheet: Sheet1
Experiment 1		Sample 1	Sample 2	Sample 3	Average	Std. dev.
HoxC8-firefly luciferase	Control	1213	1160	1453	1275.33	156.129
	MLL	7960	7910	8190	8020	149.332
	ASH1	3278	3199	4262	3579.67	592.237
	MLL+ASH1	76280	70805	74887	73990.7	2845.43
CMV-renilla luciferase	Control	201210	186010	213781	200334	13906.2
	MLL	396664	420412	375055	397377	22686.9
	ASH1	491125	480008	468785	479973	11170
	MLL+ASH1	1233859	1283318	1275397	1.26419e+06	26565.5
Experiment 2		Sample 1	Sample 2	Sample 3	Average	Std. error
HoxA9-firefly luciferase	Control	25317	27448	30262	27675.7	2480.35
	MLL	105454	132295	116471	118073	13492.1
	ASH1	53103	51760	55225	53362.7	1747.03
	MLL+ASH1	764416	893460	878088	845321	70486.4
CMV-renilla luciferase	Control	181660	194095	198455	191403	8715.03
	MLL	394198	439922	413711	415944	22943.6
	ASH1	432755	423098	417046	424300	7923.14
	MLL+ASH1	1019109	1134702	1125619	1.09314e+06	64276.3
Experiment 3		Sample 1	Sample 2	Sample 3	Average	Std. error
HoxA9-firefly luciferase	Control	1043	1048	1254	1115	120.403
	MLL	3558	4707	3037	3767.33	854.453
	ASH1	1958	1675	1702	1778.33	156.18
	ASH1(2113K)	1973	1995	1646	1871.33	195.454
	MLL+ASH1	5772	8167	7368	7102.33	1219.4
	MLL+ASH1(H2113K)	15455	23533	13589	17525.7	5285.5
CMV-renilla luciferase	Control	11644	12112	11298	11684.7	408.521
	MLL	13778	17873	14177	15276	2257.9
	ASH1	17889	15415	13072	15458.7	2408.8
	ASH1(2113K)	15763	16169	13370	15100.7	1512.49
	MLL+ASH1	18337	19265	16502	18034.7	1406.09
	MLL+ASH1(H2113K)	14572	19613	14898	16361	2821.03
Experiment 4		Sample 1	Sample 2	Sample 3	Average	Std. error
HoxA9-firefly luciferase	Control	2192	2415	2362	2323	116.503
	MLL	6097	8694	8559	7783.33	1461.97
	ASH1	12221	14409	15875	14168.3	1838.85
	ASH1(2113K)	11653	11970	11647	11756.7	184.776
	MLL+ASH1	278774	309571	366843	318396	44692.8
	MLL+ASH1(H2113K)	801845	800285	640451	747527	92733.8
	MLL+ASH1(1-2050)	30557	35179	30072	31936	2818.97
	MLL+ASH1(1851-2694)	131457	126775	145674	134635	9842.23
	MLL+ASH1d(216-1283)	239503	286164	276225	267297	24578.2
CMV-renilla luciferase	Control	66401	64782	63744	64975.7	1339.05
	MLL	107221	105186	119200	110536	7572.21
	ASH1	128030	122529	134300	128286	5889.69
	ASH1(2113K)	113232	136713	114525	121490	13199.3
	MLL+ASH1	516227	331508	405770	417835	92948.6
	MLL+ASH1(H2113K)	430960	487483	336775	418406	76134.3
	MLL+ASH1(1-2050)	207207	218591	190453	205417	14154.1
	MLL+ASH1(1851-2694)	223528	210549	231649	221909	10642.8
	MLL+ASH1d(216-1283)	209424	229435	319442	252767	58602.7
